# Supplementary material for: Zinc Metalloprotease ProA from Legionella pneumophila Inhibits the Pro-Inflammatory Host Response by Degradation of Bacterial Flagellin
Source: Biomolecules. 2022 Apr 22;12(5):624. doi: 10.3390/biom12050624 (PMC9138289; doi:10.3390/biom12050624)
Supplement: Supplementary file 1 [file biomolecules-12-00624-s001.zip]

Archive with 1 entries (1 files):
- biomolecules-1663470-supplementary.pdf
